# Supplementary material for: Re-description and dietary ecology of the Hylaranaannamitica (Sheridan & Stuart, 2018) (Amphibia: Ranidae) from central Vietnam
Source: Biodivers Data J. 2025 Feb 14;13:e145094. doi: 10.3897/BDJ.13.e145094 (PMC11845909; doi:10.3897/BDJ.13.e145094)
Supplement: XML Treatment for Hylarana annamitica [file BDJ.13.e145094-treatment1.xml]

<!DOCTYPE tp:taxon-treatment
  PUBLIC "-//TaxonX//DTD Taxonomic Treatment Publishing DTD v0 20100105//EN" "tax-treatment-NSO.dtd">
<tp:taxon-treatment xmlns:tp="http://www.plazi.org/taxpub"><tp:treatment-meta><mixed-citation publication-type="journal"><person-group><name><surname>To</surname><given-names>Duong Anh Thi</given-names></name><name><surname>Le</surname><given-names>Minh Duc</given-names></name><name><surname>Le</surname><given-names>Hang Thu Thi</given-names></name><name><surname>Phan</surname><given-names>My Tra</given-names></name><name><surname>Ho</surname><given-names>Anh Thi Ngoc</given-names></name><name><surname>Nguyen</surname><given-names>Truong Quang</given-names></name><name><surname>Ziegler</surname><given-names>Thomas</given-names></name><name><surname>Pham</surname><given-names>Anh Van</given-names></name></person-group><article-title>Re-description and dietary ecology of the <italic><tp:taxon-name><tp:taxon-name-part taxon-name-part-type="genus" reg="Hylarana">Hylarana</tp:taxon-name-part><tp:taxon-name-part taxon-name-part-type="species" reg="annamitica">annamitica</tp:taxon-name-part></tp:taxon-name></italic> (Sheridan &amp; Stuart, 2018) (<tp:taxon-name><tp:taxon-name-part taxon-name-part-type="family">Amphibia</tp:taxon-name-part></tp:taxon-name>: <tp:taxon-name><tp:taxon-name-part taxon-name-part-type="family">Ranidae</tp:taxon-name-part></tp:taxon-name>) from central Vietnam</article-title><source>Biodivers Data J</source><day>14</day><month>02</month><year>2025</year><volume>13</volume><pub-id pub-id-type="doi">10.3897/BDJ.13.e145094</pub-id></mixed-citation></tp:treatment-meta><tp:nomenclature><tp:taxon-name>
            <object-id xmlns:xlink="http://www.w3.org/1999/xlink" content-type="arpha" xlink:type="simple">4C151BF3-6EEF-56E7-A819-291FB71C0CFB</object-id>
            <tp:taxon-name-part taxon-name-part-type="genus">Hylarana</tp:taxon-name-part>
            <tp:taxon-name-part taxon-name-part-type="species">annamitica</tp:taxon-name-part>
          </tp:taxon-name><tp:taxon-authority>(Sheridan and Stuart, 2018)</tp:taxon-authority></tp:nomenclature><tp:treatment-sec sec-type="materials"><title>Materials</title><list list-type="alpha-lower" list-content="occurrences"><list-item><p><bold>Type status:</bold> <named-content xmlns:xlink="http://www.w3.org/1999/xlink" content-type="dwc:typeStatus" xlink:type="simple">Other material</named-content>. <bold>Occurrence:</bold> catalogNumber: <named-content xmlns:xlink="http://www.w3.org/1999/xlink" content-type="dwc:catalogNumber" xlink:type="simple">VQ.2024.10</named-content>; individualCount: <named-content xmlns:xlink="http://www.w3.org/1999/xlink" content-type="dwc:individualCount" xlink:type="simple">1</named-content>; sex: <named-content xmlns:xlink="http://www.w3.org/1999/xlink" content-type="dwc:sex" xlink:type="simple">female</named-content>; occurrenceID: <named-content xmlns:xlink="http://www.w3.org/1999/xlink" content-type="dwc:occurrenceID" xlink:type="simple">393818A1-4D65-5BB0-9CAA-850B3EADA599</named-content>; <bold>Taxon:</bold> scientificNameID: <named-content xmlns:xlink="http://www.w3.org/1999/xlink" content-type="dwc:scientificNameID" xlink:type="simple"><italic><tp:taxon-name><tp:taxon-name-part taxon-name-part-type="genus" reg="Hylarana">Hylarana</tp:taxon-name-part><tp:taxon-name-part taxon-name-part-type="species" reg="annamitica">annamitica</tp:taxon-name-part></tp:taxon-name></italic></named-content>; scientificName: <named-content xmlns:xlink="http://www.w3.org/1999/xlink" content-type="dwc:scientificName" xlink:type="simple"><italic><tp:taxon-name><tp:taxon-name-part taxon-name-part-type="genus" reg="Hylarana">Hylarana</tp:taxon-name-part><tp:taxon-name-part taxon-name-part-type="species" reg="annamitica">annamitica</tp:taxon-name-part></tp:taxon-name></italic></named-content>; class: <named-content xmlns:xlink="http://www.w3.org/1999/xlink" content-type="dwc:class" xlink:type="simple"><tp:taxon-name><tp:taxon-name-part taxon-name-part-type="class">Amphibia</tp:taxon-name-part></tp:taxon-name></named-content>; order: <named-content xmlns:xlink="http://www.w3.org/1999/xlink" content-type="dwc:order" xlink:type="simple"><tp:taxon-name><tp:taxon-name-part taxon-name-part-type="order">Anura</tp:taxon-name-part></tp:taxon-name></named-content>; family: <named-content xmlns:xlink="http://www.w3.org/1999/xlink" content-type="dwc:family" xlink:type="simple"><tp:taxon-name><tp:taxon-name-part taxon-name-part-type="family">Ranidae</tp:taxon-name-part></tp:taxon-name></named-content>; genus: <named-content xmlns:xlink="http://www.w3.org/1999/xlink" content-type="dwc:genus" xlink:type="simple"><tp:taxon-name><tp:taxon-name-part taxon-name-part-type="genus">Hylarana</tp:taxon-name-part></tp:taxon-name></named-content>; specificEpithet: <named-content xmlns:xlink="http://www.w3.org/1999/xlink" content-type="dwc:specificEpithet" xlink:type="simple"><italic><tp:taxon-name><tp:taxon-name-part taxon-name-part-type="genus" reg="Hylarana"/><tp:taxon-name-part taxon-name-part-type="species" reg="annamitica">annamitica</tp:taxon-name-part></tp:taxon-name></italic></named-content>; scientificNameAuthorship: <named-content xmlns:xlink="http://www.w3.org/1999/xlink" content-type="dwc:scientificNameAuthorship" xlink:type="simple">Sheridan &amp; Stuart, 2018</named-content>; <bold>Location:</bold> country: <named-content xmlns:xlink="http://www.w3.org/1999/xlink" content-type="dwc:country" xlink:type="simple">Vietnam</named-content>; countryCode: <named-content xmlns:xlink="http://www.w3.org/1999/xlink" content-type="dwc:countryCode" xlink:type="simple">VN</named-content>; stateProvince: <named-content xmlns:xlink="http://www.w3.org/1999/xlink" content-type="dwc:stateProvince" xlink:type="simple">Ha Tinh</named-content>; county: <named-content xmlns:xlink="http://www.w3.org/1999/xlink" content-type="dwc:county" xlink:type="simple">Vietnam</named-content>; municipality: <named-content xmlns:xlink="http://www.w3.org/1999/xlink" content-type="dwc:municipality" xlink:type="simple">Vu Quang</named-content>; locality: <named-content xmlns:xlink="http://www.w3.org/1999/xlink" content-type="dwc:locality" xlink:type="simple">Vu Quang National Park</named-content>; verbatimElevation: <named-content xmlns:xlink="http://www.w3.org/1999/xlink" content-type="dwc:verbatimElevation" xlink:type="simple">310</named-content>; verbatimLatitude: <named-content xmlns:xlink="http://www.w3.org/1999/xlink" content-type="dwc:verbatimLatitude" xlink:type="simple">18°17'31.3"N</named-content>; verbatimLongitude: <named-content xmlns:xlink="http://www.w3.org/1999/xlink" content-type="dwc:verbatimLongitude" xlink:type="simple">105°21'04.8"E</named-content>; verbatimCoordinateSystem: <named-content xmlns:xlink="http://www.w3.org/1999/xlink" content-type="dwc:verbatimCoordinateSystem" xlink:type="simple">WGS84</named-content>; <bold>Event:</bold> eventDate: <named-content xmlns:xlink="http://www.w3.org/1999/xlink" content-type="dwc:eventDate" xlink:type="simple">April</named-content>; eventTime: <named-content xmlns:xlink="http://www.w3.org/1999/xlink" content-type="dwc:eventTime" xlink:type="simple">2024</named-content>; eventRemarks: <named-content xmlns:xlink="http://www.w3.org/1999/xlink" content-type="dwc:eventRemarks" xlink:type="simple">collected by A.V. Pham and T.V. Bui</named-content>; <bold>Record Level:</bold> language: <named-content xmlns:xlink="http://www.w3.org/1999/xlink" content-type="dwc:language" xlink:type="simple">en</named-content>; collectionCode: <named-content xmlns:xlink="http://www.w3.org/1999/xlink" content-type="dwc:collectionCode" xlink:type="simple"><tp:taxon-name><tp:taxon-name-part taxon-name-part-type="class">Amphibia</tp:taxon-name-part></tp:taxon-name></named-content>; basisOfRecord: <named-content xmlns:xlink="http://www.w3.org/1999/xlink" content-type="dwc:basisOfRecord" xlink:type="simple">PreservedSpecimen</named-content></p></list-item><list-item><p><bold>Type status:</bold> <named-content xmlns:xlink="http://www.w3.org/1999/xlink" content-type="dwc:typeStatus" xlink:type="simple">Other material</named-content>. <bold>Occurrence:</bold> catalogNumber: <named-content xmlns:xlink="http://www.w3.org/1999/xlink" content-type="dwc:catalogNumber" xlink:type="simple">VQ.2024.12</named-content>; individualCount: <named-content xmlns:xlink="http://www.w3.org/1999/xlink" content-type="dwc:individualCount" xlink:type="simple">1</named-content>; sex: <named-content xmlns:xlink="http://www.w3.org/1999/xlink" content-type="dwc:sex" xlink:type="simple">male</named-content>; occurrenceID: <named-content xmlns:xlink="http://www.w3.org/1999/xlink" content-type="dwc:occurrenceID" xlink:type="simple">2C23E6FE-2895-5D21-9CD4-C7E4F4AC6E97</named-content>; <bold>Taxon:</bold> scientificNameID: <named-content xmlns:xlink="http://www.w3.org/1999/xlink" content-type="dwc:scientificNameID" xlink:type="simple"><italic><tp:taxon-name><tp:taxon-name-part taxon-name-part-type="genus" reg="Hylarana">Hylarana</tp:taxon-name-part><tp:taxon-name-part taxon-name-part-type="species" reg="annamitica">annamitica</tp:taxon-name-part></tp:taxon-name></italic></named-content>; scientificName: <named-content xmlns:xlink="http://www.w3.org/1999/xlink" content-type="dwc:scientificName" xlink:type="simple"><italic><tp:taxon-name><tp:taxon-name-part taxon-name-part-type="genus" reg="Hylarana">Hylarana</tp:taxon-name-part><tp:taxon-name-part taxon-name-part-type="species" reg="annamitica">annamitica</tp:taxon-name-part></tp:taxon-name></italic></named-content>; class: <named-content xmlns:xlink="http://www.w3.org/1999/xlink" content-type="dwc:class" xlink:type="simple"><tp:taxon-name><tp:taxon-name-part taxon-name-part-type="class">Amphibia</tp:taxon-name-part></tp:taxon-name></named-content>; order: <named-content xmlns:xlink="http://www.w3.org/1999/xlink" content-type="dwc:order" xlink:type="simple"><tp:taxon-name><tp:taxon-name-part taxon-name-part-type="order">Anura</tp:taxon-name-part></tp:taxon-name></named-content>; family: <named-content xmlns:xlink="http://www.w3.org/1999/xlink" content-type="dwc:family" xlink:type="simple"><tp:taxon-name><tp:taxon-name-part taxon-name-part-type="family">Ranidae</tp:taxon-name-part></tp:taxon-name></named-content>; genus: <named-content xmlns:xlink="http://www.w3.org/1999/xlink" content-type="dwc:genus" xlink:type="simple"><tp:taxon-name><tp:taxon-name-part taxon-name-part-type="genus">Hylarana</tp:taxon-name-part></tp:taxon-name></named-content>; specificEpithet: <named-content xmlns:xlink="http://www.w3.org/1999/xlink" content-type="dwc:specificEpithet" xlink:type="simple"><italic><tp:taxon-name><tp:taxon-name-part taxon-name-part-type="genus" reg="Hylarana"/><tp:taxon-name-part taxon-name-part-type="species" reg="annamitica">annamitica</tp:taxon-name-part></tp:taxon-name></italic></named-content>; scientificNameAuthorship: <named-content xmlns:xlink="http://www.w3.org/1999/xlink" content-type="dwc:scientificNameAuthorship" xlink:type="simple">Sheridan &amp; Stuart, 2018</named-content>; <bold>Location:</bold> country: <named-content xmlns:xlink="http://www.w3.org/1999/xlink" content-type="dwc:country" xlink:type="simple">Vietnam</named-content>; countryCode: <named-content xmlns:xlink="http://www.w3.org/1999/xlink" content-type="dwc:countryCode" xlink:type="simple">VN</named-content>; stateProvince: <named-content xmlns:xlink="http://www.w3.org/1999/xlink" content-type="dwc:stateProvince" xlink:type="simple">Ha Tinh</named-content>; county: <named-content xmlns:xlink="http://www.w3.org/1999/xlink" content-type="dwc:county" xlink:type="simple">Vietnam</named-content>; municipality: <named-content xmlns:xlink="http://www.w3.org/1999/xlink" content-type="dwc:municipality" xlink:type="simple">Vu Quang</named-content>; locality: <named-content xmlns:xlink="http://www.w3.org/1999/xlink" content-type="dwc:locality" xlink:type="simple">Vu Quang National Park</named-content>; verbatimElevation: <named-content xmlns:xlink="http://www.w3.org/1999/xlink" content-type="dwc:verbatimElevation" xlink:type="simple">310</named-content>; verbatimLatitude: <named-content xmlns:xlink="http://www.w3.org/1999/xlink" content-type="dwc:verbatimLatitude" xlink:type="simple">18°17'31.3"N</named-content>; verbatimLongitude: <named-content xmlns:xlink="http://www.w3.org/1999/xlink" content-type="dwc:verbatimLongitude" xlink:type="simple">105°21'04.8"E</named-content>; verbatimCoordinateSystem: <named-content xmlns:xlink="http://www.w3.org/1999/xlink" content-type="dwc:verbatimCoordinateSystem" xlink:type="simple">WGS84</named-content>; <bold>Event:</bold> eventDate: <named-content xmlns:xlink="http://www.w3.org/1999/xlink" content-type="dwc:eventDate" xlink:type="simple">April</named-content>; eventTime: <named-content xmlns:xlink="http://www.w3.org/1999/xlink" content-type="dwc:eventTime" xlink:type="simple">2024</named-content>; eventRemarks: <named-content xmlns:xlink="http://www.w3.org/1999/xlink" content-type="dwc:eventRemarks" xlink:type="simple">collected by A.V. Pham and T.V. Bui</named-content>; <bold>Record Level:</bold> language: <named-content xmlns:xlink="http://www.w3.org/1999/xlink" content-type="dwc:language" xlink:type="simple">en</named-content>; collectionCode: <named-content xmlns:xlink="http://www.w3.org/1999/xlink" content-type="dwc:collectionCode" xlink:type="simple"><tp:taxon-name><tp:taxon-name-part taxon-name-part-type="class">Amphibia</tp:taxon-name-part></tp:taxon-name></named-content>; basisOfRecord: <named-content xmlns:xlink="http://www.w3.org/1999/xlink" content-type="dwc:basisOfRecord" xlink:type="simple">PreservedSpecimen</named-content></p></list-item><list-item><p><bold>Type status:</bold> <named-content xmlns:xlink="http://www.w3.org/1999/xlink" content-type="dwc:typeStatus" xlink:type="simple">Other material</named-content>. <bold>Occurrence:</bold> catalogNumber: <named-content xmlns:xlink="http://www.w3.org/1999/xlink" content-type="dwc:catalogNumber" xlink:type="simple">VQ.2024.19</named-content>; individualCount: <named-content xmlns:xlink="http://www.w3.org/1999/xlink" content-type="dwc:individualCount" xlink:type="simple">1</named-content>; sex: <named-content xmlns:xlink="http://www.w3.org/1999/xlink" content-type="dwc:sex" xlink:type="simple">female</named-content>; occurrenceID: <named-content xmlns:xlink="http://www.w3.org/1999/xlink" content-type="dwc:occurrenceID" xlink:type="simple">D5710AB1-B6F2-5C74-92C8-8D280709B7C0</named-content>; <bold>Taxon:</bold> scientificNameID: <named-content xmlns:xlink="http://www.w3.org/1999/xlink" content-type="dwc:scientificNameID" xlink:type="simple"><italic><tp:taxon-name><tp:taxon-name-part taxon-name-part-type="genus" reg="Hylarana">Hylarana</tp:taxon-name-part><tp:taxon-name-part taxon-name-part-type="species" reg="annamitica">annamitica</tp:taxon-name-part></tp:taxon-name></italic></named-content>; scientificName: <named-content xmlns:xlink="http://www.w3.org/1999/xlink" content-type="dwc:scientificName" xlink:type="simple"><italic><tp:taxon-name><tp:taxon-name-part taxon-name-part-type="genus" reg="Hylarana">Hylarana</tp:taxon-name-part><tp:taxon-name-part taxon-name-part-type="species" reg="annamitica">annamitica</tp:taxon-name-part></tp:taxon-name></italic></named-content>; class: <named-content xmlns:xlink="http://www.w3.org/1999/xlink" content-type="dwc:class" xlink:type="simple"><tp:taxon-name><tp:taxon-name-part taxon-name-part-type="class">Amphibia</tp:taxon-name-part></tp:taxon-name></named-content>; order: <named-content xmlns:xlink="http://www.w3.org/1999/xlink" content-type="dwc:order" xlink:type="simple"><tp:taxon-name><tp:taxon-name-part taxon-name-part-type="order">Anura</tp:taxon-name-part></tp:taxon-name></named-content>; family: <named-content xmlns:xlink="http://www.w3.org/1999/xlink" content-type="dwc:family" xlink:type="simple"><tp:taxon-name><tp:taxon-name-part taxon-name-part-type="family">Ranidae</tp:taxon-name-part></tp:taxon-name></named-content>; genus: <named-content xmlns:xlink="http://www.w3.org/1999/xlink" content-type="dwc:genus" xlink:type="simple"><tp:taxon-name><tp:taxon-name-part taxon-name-part-type="genus">Hylarana</tp:taxon-name-part></tp:taxon-name></named-content>; specificEpithet: <named-content xmlns:xlink="http://www.w3.org/1999/xlink" content-type="dwc:specificEpithet" xlink:type="simple"><italic><tp:taxon-name><tp:taxon-name-part taxon-name-part-type="genus" reg="Hylarana"/><tp:taxon-name-part taxon-name-part-type="species" reg="annamitica">annamitica</tp:taxon-name-part></tp:taxon-name></italic></named-content>; scientificNameAuthorship: <named-content xmlns:xlink="http://www.w3.org/1999/xlink" content-type="dwc:scientificNameAuthorship" xlink:type="simple">Sheridan &amp; Stuart, 2018</named-content>; <bold>Location:</bold> country: <named-content xmlns:xlink="http://www.w3.org/1999/xlink" content-type="dwc:country" xlink:type="simple">Vietnam</named-content>; countryCode: <named-content xmlns:xlink="http://www.w3.org/1999/xlink" content-type="dwc:countryCode" xlink:type="simple">VN</named-content>; stateProvince: <named-content xmlns:xlink="http://www.w3.org/1999/xlink" content-type="dwc:stateProvince" xlink:type="simple">Ha Tinh</named-content>; county: <named-content xmlns:xlink="http://www.w3.org/1999/xlink" content-type="dwc:county" xlink:type="simple">Vietnam</named-content>; municipality: <named-content xmlns:xlink="http://www.w3.org/1999/xlink" content-type="dwc:municipality" xlink:type="simple">Vu Quang</named-content>; locality: <named-content xmlns:xlink="http://www.w3.org/1999/xlink" content-type="dwc:locality" xlink:type="simple">Vu Quang National Park</named-content>; verbatimElevation: <named-content xmlns:xlink="http://www.w3.org/1999/xlink" content-type="dwc:verbatimElevation" xlink:type="simple">310</named-content>; verbatimLatitude: <named-content xmlns:xlink="http://www.w3.org/1999/xlink" content-type="dwc:verbatimLatitude" xlink:type="simple">18°17'31.3"N</named-content>; verbatimLongitude: <named-content xmlns:xlink="http://www.w3.org/1999/xlink" content-type="dwc:verbatimLongitude" xlink:type="simple">105°21'04.8"E</named-content>; verbatimCoordinateSystem: <named-content xmlns:xlink="http://www.w3.org/1999/xlink" content-type="dwc:verbatimCoordinateSystem" xlink:type="simple">WGS84</named-content>; <bold>Event:</bold> eventDate: <named-content xmlns:xlink="http://www.w3.org/1999/xlink" content-type="dwc:eventDate" xlink:type="simple">April</named-content>; eventTime: <named-content xmlns:xlink="http://www.w3.org/1999/xlink" content-type="dwc:eventTime" xlink:type="simple">2024</named-content>; eventRemarks: <named-content xmlns:xlink="http://www.w3.org/1999/xlink" content-type="dwc:eventRemarks" xlink:type="simple">collected by A.V. Pham and T.V. Bui</named-content>; <bold>Record Level:</bold> language: <named-content xmlns:xlink="http://www.w3.org/1999/xlink" content-type="dwc:language" xlink:type="simple">en</named-content>; collectionCode: <named-content xmlns:xlink="http://www.w3.org/1999/xlink" content-type="dwc:collectionCode" xlink:type="simple"><tp:taxon-name><tp:taxon-name-part taxon-name-part-type="class">Amphibia</tp:taxon-name-part></tp:taxon-name></named-content>; basisOfRecord: <named-content xmlns:xlink="http://www.w3.org/1999/xlink" content-type="dwc:basisOfRecord" xlink:type="simple">PreservedSpecimen</named-content></p></list-item><list-item><p><bold>Type status:</bold> <named-content xmlns:xlink="http://www.w3.org/1999/xlink" content-type="dwc:typeStatus" xlink:type="simple">Other material</named-content>. <bold>Occurrence:</bold> catalogNumber: <named-content xmlns:xlink="http://www.w3.org/1999/xlink" content-type="dwc:catalogNumber" xlink:type="simple">VQ.2024.113</named-content>; individualCount: <named-content xmlns:xlink="http://www.w3.org/1999/xlink" content-type="dwc:individualCount" xlink:type="simple">1</named-content>; sex: <named-content xmlns:xlink="http://www.w3.org/1999/xlink" content-type="dwc:sex" xlink:type="simple">male</named-content>; occurrenceID: <named-content xmlns:xlink="http://www.w3.org/1999/xlink" content-type="dwc:occurrenceID" xlink:type="simple">065074F0-5F72-5B8B-9202-BC826C12CE3E</named-content>; <bold>Taxon:</bold> scientificNameID: <named-content xmlns:xlink="http://www.w3.org/1999/xlink" content-type="dwc:scientificNameID" xlink:type="simple"><italic><tp:taxon-name><tp:taxon-name-part taxon-name-part-type="genus" reg="Hylarana">Hylarana</tp:taxon-name-part><tp:taxon-name-part taxon-name-part-type="species" reg="annamitica">annamitica</tp:taxon-name-part></tp:taxon-name></italic></named-content>; scientificName: <named-content xmlns:xlink="http://www.w3.org/1999/xlink" content-type="dwc:scientificName" xlink:type="simple"><italic><tp:taxon-name><tp:taxon-name-part taxon-name-part-type="genus" reg="Hylarana">Hylarana</tp:taxon-name-part><tp:taxon-name-part taxon-name-part-type="species" reg="annamitica">annamitica</tp:taxon-name-part></tp:taxon-name></italic></named-content>; class: <named-content xmlns:xlink="http://www.w3.org/1999/xlink" content-type="dwc:class" xlink:type="simple"><tp:taxon-name><tp:taxon-name-part taxon-name-part-type="class">Amphibia</tp:taxon-name-part></tp:taxon-name></named-content>; order: <named-content xmlns:xlink="http://www.w3.org/1999/xlink" content-type="dwc:order" xlink:type="simple"><tp:taxon-name><tp:taxon-name-part taxon-name-part-type="order">Anura</tp:taxon-name-part></tp:taxon-name></named-content>; family: <named-content xmlns:xlink="http://www.w3.org/1999/xlink" content-type="dwc:family" xlink:type="simple"><tp:taxon-name><tp:taxon-name-part taxon-name-part-type="family">Ranidae</tp:taxon-name-part></tp:taxon-name></named-content>; genus: <named-content xmlns:xlink="http://www.w3.org/1999/xlink" content-type="dwc:genus" xlink:type="simple"><tp:taxon-name><tp:taxon-name-part taxon-name-part-type="genus">Hylarana</tp:taxon-name-part></tp:taxon-name></named-content>; specificEpithet: <named-content xmlns:xlink="http://www.w3.org/1999/xlink" content-type="dwc:specificEpithet" xlink:type="simple"><italic><tp:taxon-name><tp:taxon-name-part taxon-name-part-type="genus" reg="Hylarana"/><tp:taxon-name-part taxon-name-part-type="species" reg="annamitica">annamitica</tp:taxon-name-part></tp:taxon-name></italic></named-content>; scientificNameAuthorship: <named-content xmlns:xlink="http://www.w3.org/1999/xlink" content-type="dwc:scientificNameAuthorship" xlink:type="simple">Sheridan &amp; Stuart, 2018</named-content>; <bold>Location:</bold> country: <named-content xmlns:xlink="http://www.w3.org/1999/xlink" content-type="dwc:country" xlink:type="simple">Vietnam</named-content>; countryCode: <named-content xmlns:xlink="http://www.w3.org/1999/xlink" content-type="dwc:countryCode" xlink:type="simple">VN</named-content>; stateProvince: <named-content xmlns:xlink="http://www.w3.org/1999/xlink" content-type="dwc:stateProvince" xlink:type="simple">Ha Tinh</named-content>; county: <named-content xmlns:xlink="http://www.w3.org/1999/xlink" content-type="dwc:county" xlink:type="simple">Vietnam</named-content>; municipality: <named-content xmlns:xlink="http://www.w3.org/1999/xlink" content-type="dwc:municipality" xlink:type="simple">Vu Quang</named-content>; locality: <named-content xmlns:xlink="http://www.w3.org/1999/xlink" content-type="dwc:locality" xlink:type="simple">Vu Quang National Park</named-content>; verbatimElevation: <named-content xmlns:xlink="http://www.w3.org/1999/xlink" content-type="dwc:verbatimElevation" xlink:type="simple">350</named-content>; verbatimLatitude: <named-content xmlns:xlink="http://www.w3.org/1999/xlink" content-type="dwc:verbatimLatitude" xlink:type="simple">18°18'09.9"N</named-content>; verbatimLongitude: <named-content xmlns:xlink="http://www.w3.org/1999/xlink" content-type="dwc:verbatimLongitude" xlink:type="simple">105°19'31.1"E</named-content>; verbatimCoordinateSystem: <named-content xmlns:xlink="http://www.w3.org/1999/xlink" content-type="dwc:verbatimCoordinateSystem" xlink:type="simple">WGS84</named-content>; <bold>Event:</bold> eventDate: <named-content xmlns:xlink="http://www.w3.org/1999/xlink" content-type="dwc:eventDate" xlink:type="simple">May</named-content>; eventTime: <named-content xmlns:xlink="http://www.w3.org/1999/xlink" content-type="dwc:eventTime" xlink:type="simple">2024</named-content>; eventRemarks: <named-content xmlns:xlink="http://www.w3.org/1999/xlink" content-type="dwc:eventRemarks" xlink:type="simple">collected by A.V. Pham and T.V. Bui</named-content>; <bold>Record Level:</bold> language: <named-content xmlns:xlink="http://www.w3.org/1999/xlink" content-type="dwc:language" xlink:type="simple">en</named-content>; collectionCode: <named-content xmlns:xlink="http://www.w3.org/1999/xlink" content-type="dwc:collectionCode" xlink:type="simple"><tp:taxon-name><tp:taxon-name-part taxon-name-part-type="class">Amphibia</tp:taxon-name-part></tp:taxon-name></named-content>; basisOfRecord: <named-content xmlns:xlink="http://www.w3.org/1999/xlink" content-type="dwc:basisOfRecord" xlink:type="simple">PreservedSpecimen</named-content></p></list-item></list></tp:treatment-sec><tp:treatment-sec sec-type="Description"><title>Description</title><p>A 563-bp long sequence (GenBank accession number PV075678) obtained from a specimen (Field No. VQ.2024.113) from Vu Quang NP was 99.82% similar to that with GenBank accession number AF285217 of <italic><tp:taxon-name><tp:taxon-name-part taxon-name-part-type="genus" reg="Hylarana">Hylarana</tp:taxon-name-part><tp:taxon-name-part taxon-name-part-type="species" reg="annamitica">annamitica</tp:taxon-name-part></tp:taxon-name></italic> collected in Ky Anh District, Ha Tinh Province.</p><p>Morphological characteristics of specimens from Vietnam agreed well with the description of <xref ref-type="bibr" rid="B12426780">Sheridan and Stuart (2018)</xref>: SVL min-max: 39.2–49.4 mm; mean and SD: 43.54 ± 2.76 mm, <italic>n</italic> = 32), MW 12.5-17.8 mm (14.56 ± 1.32 mm, <italic>n</italic> = 32) and body mass (BM 5.0–11.0 g, 7.50 ± 1.61 g, <italic>n</italic> = 32) in males was smaller than in females SVL 37.0–53.1 mm (46.10 ± 4.56 mm, <italic>n</italic> = 14); MW 11.2–22.4 mm (16.35 ± 3.34 mm, <italic>n</italic> = 14); BM 5.0–14.0 g, 9.07 ± 2.46 mm, <italic>n</italic> = 14). There were strong positive correlations between the morphological measurements (SVL and MW: <italic>r</italic> = 0.950, <italic>P</italic> &lt; 0.001; SVL and BM: <italic>r</italic> = 0.949; <italic>P</italic> &lt; 0.001; MW and BM: <italic>r</italic> = 0.907, <italic>P</italic> &lt; 0.001; Fig. <xref ref-type="fig" rid="F12426897">1</xref>).</p><p>The following morphological characteristics were based on four preserved specimens. Snout obtusely pointed in dorsal view, rounded in profile; nostril closer to tip of snout than to eye; internarial distance greater than interorbital distance; eye diameter smaller than snout length; tympanum distinct, rounded, more than half eye diameter; vomerine teeth obliquely angled; tongue notched posteriorly; vocal sac openings near corner of jaw in males. Forelimbs: tips of fingers expanded into small discs with circummarginal grooves, relative finger lengths IV &lt; II &lt; I &lt; III; webbing absent; two oval palmar tubercles; one oval thenar tubercle; humeral glands enlarged; nuptial pads small in males. Hind-limbs: tips of toes expanded into discs with circummarginal grooves; webbing present; inner metatarsal tubercle elongate; outer metatarsal tubercle round. See Table <xref ref-type="table" rid="T12426907">1</xref> for futher measurments.</p><p>Skin. Dorsal skin finely granular; distinct supratympanic fold; throat, chest, belly and ventral surface of thighs smooth; flanks slightly glandular; distinct dorsolateral folds.</p><p>Colouration in life. Dorsum reddish-brown, with some dark brown mottling spots; lip grey-brown anteriorly and white yellow posteriorly; dorsal surfaces of forelimbs and hind-limbs with dark crossbars; dorsolateral fold dark brown; flanks pale with dark brown spots; humeral glands dark brown; ventral surface slightly yellow or dark mottling on throat, less mottling on chest and underside of thighs (Fig. <xref ref-type="fig" rid="F12426899">2</xref>).</p><p>Ecology notes. This species was found on the ground near stream. Surrounding habitat was mixed evergreen forest of large hardwood, bamboo and shrub at elevations between 300 and 350 m.</p></tp:treatment-sec><tp:treatment-sec sec-type="Diet"><title>Diet</title><p>
            <italic>Prey items</italic>
          </p><p>The number of prey items per individual was 1–44 (mean and SD: 7.37 ± 9.23 items, <italic>n</italic> = 46). The prey item length was 1.0–35.0 mm (min–max, n = 339); mean and prey item width was 0.2–17.0 mm (<italic>n</italic> = 339) in both sexes. The average dietary volume per individual was 1.31–5484.17 mm<sup>3</sup> (<italic>n</italic> = 46).</p><p>There was no positive correlation between the SVL of frogs and the minimum prey volume (Kendall’s_tau b = 0.041, <italic>P</italic> = 0.682), maximum prey item volume (tau = 0.088, <italic>P</italic> = 0.37), the mean prey item volume (tau = 0.081, <italic>P</italic> = 0.407) and the total prey volume (tau = 0.089, <italic>P</italic> = 0.366) (Fig. 3). Similarly, no correlation for the minimum prey volume with the MW and BM of frogs (MW: tau = 0.040, <italic>P</italic> = 0.428, BM: tau = 0.033, <italic>P</italic> = 0.537), maximum prey item volume (MW: tau = 0.122 <italic>P</italic> = 0.218, BM: tau = 0.088, <italic>P</italic> = 0.391), the mean prey item volume (MW: tau = 0.115, <italic>P</italic> = 0.244, BM: tau = 0.065, <italic>P</italic> = 0.53) and the total prey volume (MW: tau = 0.136, <italic>P</italic> = 0.169, BM: tau = 0.095, <italic>P</italic> = 0.355) (Fig. <xref ref-type="fig" rid="F12426901">3</xref>).</p><p>
            <italic>Dietary diversity</italic>
          </p><p>We identified 37 prey categories in the stomachs of <italic><tp:taxon-name><tp:taxon-name-part taxon-name-part-type="genus" reg="Hylarana">Hylarana</tp:taxon-name-part><tp:taxon-name-part taxon-name-part-type="species" reg="annamitica">annamitica</tp:taxon-name-part></tp:taxon-name></italic> and other unidentified objects. Insects formed the main food component of <italic><tp:taxon-name><tp:taxon-name-part taxon-name-part-type="genus" reg="Hylarana">H.</tp:taxon-name-part><tp:taxon-name-part taxon-name-part-type="species" reg="annamitica">annamitica</tp:taxon-name-part></tp:taxon-name></italic>, with 10 orders (Blattodae, <tp:taxon-name><tp:taxon-name-part taxon-name-part-type="order">Coleoptera</tp:taxon-name-part></tp:taxon-name>, <tp:taxon-name><tp:taxon-name-part taxon-name-part-type="order">Dermaptera</tp:taxon-name-part></tp:taxon-name>, <tp:taxon-name><tp:taxon-name-part taxon-name-part-type="order">Diptera</tp:taxon-name-part></tp:taxon-name>, <tp:taxon-name><tp:taxon-name-part taxon-name-part-type="order">Hemiptera</tp:taxon-name-part></tp:taxon-name>, <tp:taxon-name><tp:taxon-name-part taxon-name-part-type="order">Hymenoptera</tp:taxon-name-part></tp:taxon-name>, <tp:taxon-name><tp:taxon-name-part taxon-name-part-type="order">Isoptera</tp:taxon-name-part></tp:taxon-name>, <tp:taxon-name><tp:taxon-name-part taxon-name-part-type="order">Lepidoptera</tp:taxon-name-part></tp:taxon-name>, <tp:taxon-name><tp:taxon-name-part taxon-name-part-type="order">Mantodea</tp:taxon-name-part></tp:taxon-name> and <tp:taxon-name><tp:taxon-name-part taxon-name-part-type="order">Orthoptera</tp:taxon-name-part></tp:taxon-name>) and insect larvae. Other categories included different invertebrate groups (<tp:taxon-name><tp:taxon-name-part taxon-name-part-type="class">Gastropoda</tp:taxon-name-part></tp:taxon-name>, <tp:taxon-name><tp:taxon-name-part taxon-name-part-type="order">Araneae</tp:taxon-name-part></tp:taxon-name>, <tp:taxon-name><tp:taxon-name-part taxon-name-part-type="order">Opiliones</tp:taxon-name-part></tp:taxon-name> and <tp:taxon-name><tp:taxon-name-part taxon-name-part-type="order">Geophilomorpha</tp:taxon-name-part></tp:taxon-name>) and <tp:taxon-name><tp:taxon-name-part taxon-name-part-type="order">Anura</tp:taxon-name-part></tp:taxon-name> (Table <xref ref-type="table" rid="T12426908">2</xref>). The highest proportion (%N) of prey items identified was <tp:taxon-name><tp:taxon-name-part taxon-name-part-type="order">Coleoptera</tp:taxon-name-part></tp:taxon-name> (19.17%), followed by Blattodae (16.81%), <tp:taxon-name><tp:taxon-name-part taxon-name-part-type="order">Orthoptera</tp:taxon-name-part></tp:taxon-name> (15.63%), <tp:taxon-name><tp:taxon-name-part taxon-name-part-type="order">Araneae</tp:taxon-name-part></tp:taxon-name> (14.45%), <tp:taxon-name><tp:taxon-name-part taxon-name-part-type="order">Lepidoptera</tp:taxon-name-part></tp:taxon-name> (6.19%) and <tp:taxon-name><tp:taxon-name-part taxon-name-part-type="order">Diptera</tp:taxon-name-part></tp:taxon-name> (5.60%). In the most frequently foraged (%F) prey group was also <tp:taxon-name><tp:taxon-name-part taxon-name-part-type="order">Coleoptera</tp:taxon-name-part></tp:taxon-name> (25.0%), followed by <tp:taxon-name><tp:taxon-name-part taxon-name-part-type="order">Araneae</tp:taxon-name-part></tp:taxon-name> (12.50%), <tp:taxon-name><tp:taxon-name-part taxon-name-part-type="order">Lepidoptera</tp:taxon-name-part></tp:taxon-name> and <tp:taxon-name><tp:taxon-name-part taxon-name-part-type="order">Orthoptera</tp:taxon-name-part></tp:taxon-name> (10.23%) and <tp:taxon-name><tp:taxon-name-part taxon-name-part-type="order">Hymenoptera</tp:taxon-name-part></tp:taxon-name> (6.82%). With regard to the IRI (%), <tp:taxon-name><tp:taxon-name-part taxon-name-part-type="order">Coleoptera</tp:taxon-name-part></tp:taxon-name> (17.19%), followed by <tp:taxon-name><tp:taxon-name-part taxon-name-part-type="order">Mantodea</tp:taxon-name-part></tp:taxon-name> (14.78%), <tp:taxon-name><tp:taxon-name-part taxon-name-part-type="order">Orthoptera</tp:taxon-name-part></tp:taxon-name> (11.26%), <tp:taxon-name><tp:taxon-name-part taxon-name-part-type="order">Lepidoptera</tp:taxon-name-part></tp:taxon-name> (11.13%), <tp:taxon-name><tp:taxon-name-part taxon-name-part-type="order">Araneae</tp:taxon-name-part></tp:taxon-name> (10.0%) and Blattodae (9.87%) were found to be the most important prey groups (Table <xref ref-type="table" rid="T12426908">2</xref>).</p><p>
            <italic>Dietary differences between sexes</italic>
          </p><p>The number of prey items found in males was 1–44 (7.88 ± 9.92 items, <italic>n</italic> = 32) and 1–24 in females (6.21 ± 7.62 items, <italic>n</italic> = 14) (Table <xref ref-type="table" rid="T12426909">3</xref>), the values not being significantly different from each other (ANOVA, <italic>F</italic><sub>1, 44</sub> = 0.311, <italic>P</italic> = 0.58). The prey item length in males was 1.0–34.0 mm (<italic>n</italic> = 252) and 1.0–35.0 mm in females (<italic>n</italic> = 87), the values not being significantly different from each other (<italic>F</italic><sub>1, 337</sub> = 1.133, <italic>P</italic> = 0.288). The prey item width in males was 0.2–9.0 mm (<italic>n</italic> = 252) and 0.2–17.0 mm in females (<italic>n</italic> = 87). The values were also not significantly different between males and females (<italic>F</italic><sub>1, 337</sub> = 1.825, <italic>P</italic> = 0.178). The average dietary volume per individual in males was 1.31–1811.39 mm<sup>3</sup> (<italic>n</italic> = 32) and 2.36–5484.17 mm<sup>3</sup> (<italic>n</italic> = 14) in females, the values not being significantly different from each other (<italic>F</italic><sub>1</sub>, <sub>44</sub> = 1.963, <italic>P</italic> = 0.168) (Table <xref ref-type="table" rid="T12426909">3</xref>, Fig. <xref ref-type="fig" rid="F12426903">4</xref>).</p><p>The Shannon–Wiener index of diet diversity in <italic><tp:taxon-name><tp:taxon-name-part taxon-name-part-type="genus" reg="Hylarana">Hylarana</tp:taxon-name-part><tp:taxon-name-part taxon-name-part-type="species" reg="annamitica">annamitica</tp:taxon-name-part></tp:taxon-name></italic> from Ha Tinh Province was <italic>H</italic> = 2.944. Adult males (25 prey categories, <italic>H</italic> = 2.619) consumed prey with slightly lower diversity than adult females (23 prey categories, <italic>H</italic> = 2.760).</p><p>There was an overlap of 45.63% in the diet between males and females. The trophic spectrum of males with the most important (IRI &gt; 5%) consisted of <tp:taxon-name><tp:taxon-name-part taxon-name-part-type="order">Lepidoptera</tp:taxon-name-part></tp:taxon-name> (17.62%), Blattodae (17.03%), <tp:taxon-name><tp:taxon-name-part taxon-name-part-type="order">Coleoptera</tp:taxon-name-part></tp:taxon-name> (16.92%), <tp:taxon-name><tp:taxon-name-part taxon-name-part-type="order">Orthoptera</tp:taxon-name-part></tp:taxon-name> (15.04%), <tp:taxon-name><tp:taxon-name-part taxon-name-part-type="order">Araneae</tp:taxon-name-part></tp:taxon-name> (10.42%) and <tp:taxon-name><tp:taxon-name-part taxon-name-part-type="order">Diptera</tp:taxon-name-part></tp:taxon-name> (5.03%), while the trophic spectrum of females with the most important (IRI &gt; 5%) comprised <tp:taxon-name><tp:taxon-name-part taxon-name-part-type="order">Mantodea</tp:taxon-name-part></tp:taxon-name> (24.56%), <tp:taxon-name><tp:taxon-name-part taxon-name-part-type="order">Coleoptera</tp:taxon-name-part></tp:taxon-name> (19.05%), <tp:taxon-name><tp:taxon-name-part taxon-name-part-type="order">Araneae</tp:taxon-name-part></tp:taxon-name> (10.62%), <tp:taxon-name><tp:taxon-name-part taxon-name-part-type="order">Hemiptera</tp:taxon-name-part></tp:taxon-name> (6.67%), <tp:taxon-name><tp:taxon-name-part taxon-name-part-type="order">Orthoptera</tp:taxon-name-part></tp:taxon-name> (6.10%), <tp:taxon-name><tp:taxon-name-part taxon-name-part-type="order">Lepidoptera</tp:taxon-name-part></tp:taxon-name> (6.03%) and <tp:taxon-name><tp:taxon-name-part taxon-name-part-type="order">Hymenoptera</tp:taxon-name-part></tp:taxon-name> (5.70%) (Fig. <xref ref-type="fig" rid="F12426905">5</xref>).</p></tp:treatment-sec><tp:treatment-sec><!--Section generated to contain objects referenced in tp:taxon-treatment.--><fig id="F12426897" position="float" orientation="portrait"><object-id xmlns:xlink="http://www.w3.org/1999/xlink" content-type="arpha" xlink:type="simple">43153240-EB7F-5763-89E8-C964F982E772</object-id><object-id xmlns:xlink="http://www.w3.org/1999/xlink" content-type="doi" xlink:type="simple">10.3897/BDJ.13.e145094.figure1</object-id><label>Figure 1.</label><caption><p>Dispersion diagrams from Pearson’s correlations between: (a) snout-vent length and mouth width, (b) snout-vent length and body mass and (c) mouth width and body mass of <italic><tp:taxon-name><tp:taxon-name-part taxon-name-part-type="genus" reg="Hylarana">Hylarana</tp:taxon-name-part><tp:taxon-name-part taxon-name-part-type="species" reg="annamitica">annamitica</tp:taxon-name-part></tp:taxon-name></italic> in Vu Quang NP, Ha Tinh Province, Vietnam</p></caption><graphic xmlns:xlink="http://www.w3.org/1999/xlink" xlink:href="bdj-13-e145094-g001.png" position="float" id="oo_1204380.png" orientation="portrait" xlink:type="simple"><uri content-type="original_file" xlink:type="simple">https://binary.pensoft.net/fig/1204380</uri></graphic></fig><table-wrap id="T12426907" position="float" orientation="portrait"><label>Table 1.</label><caption><p>Measurements (in mm) of <italic><tp:taxon-name><tp:taxon-name-part taxon-name-part-type="genus" reg="Hylarana">Hylarana</tp:taxon-name-part><tp:taxon-name-part taxon-name-part-type="species" reg="annamitica">annamitica</tp:taxon-name-part></tp:taxon-name></italic> collected from Vu Quang NP, Ha Tinh Province, Vietnam.</p></caption><table rules="all" border="0"><tbody><tr><td rowspan="1" colspan="1"/><td rowspan="1" colspan="1">
              <bold>VQ.2024.12</bold>
            </td><td rowspan="1" colspan="1">
              <bold>VQ.2024.113</bold>
            </td><td rowspan="1" colspan="1">
              <bold>VQ.2024.10</bold>
            </td><td rowspan="1" colspan="1">
              <bold>VQ.2024.19</bold>
            </td><td rowspan="1" colspan="2">
              <xref ref-type="bibr" rid="B12426780">Sheridan and Stuart (2018)</xref>
            </td></tr><tr><td rowspan="1" colspan="1">Sex</td><td rowspan="1" colspan="1">Male</td><td rowspan="1" colspan="1">Male</td><td rowspan="1" colspan="1">Female</td><td rowspan="1" colspan="1">Female</td><td rowspan="1" colspan="1">Males</td><td rowspan="1" colspan="1">Females</td></tr><tr><td rowspan="1" colspan="1">SVL</td><td rowspan="1" colspan="1">44.6</td><td rowspan="1" colspan="1">46.5</td><td rowspan="1" colspan="1">54.6</td><td rowspan="1" colspan="1">50.7</td><td rowspan="1" colspan="1">40.2–52.0</td><td rowspan="1" colspan="1">49.5–53.7</td></tr><tr><td rowspan="1" colspan="1">HDL</td><td rowspan="1" colspan="1">16.3</td><td rowspan="1" colspan="1">17.5</td><td rowspan="1" colspan="1">20.1</td><td rowspan="1" colspan="1">18.4</td><td rowspan="1" colspan="1">15.2–19.0</td><td rowspan="1" colspan="1">17.9–20.3</td></tr><tr><td rowspan="1" colspan="1">MW</td><td rowspan="1" colspan="1">15.5</td><td rowspan="1" colspan="1">16.3</td><td rowspan="1" colspan="1">18.7</td><td rowspan="1" colspan="1">17.4</td><td rowspan="1" colspan="1">13.6–17.9</td><td rowspan="1" colspan="1">16.3–18.4</td></tr><tr><td rowspan="1" colspan="1">SNT</td><td rowspan="1" colspan="1">6.2</td><td rowspan="1" colspan="1">6.4</td><td rowspan="1" colspan="1">7.6</td><td rowspan="1" colspan="1">6.9</td><td rowspan="1" colspan="1">5.8–7.5</td><td rowspan="1" colspan="1">6.9–7.6</td></tr><tr><td rowspan="1" colspan="1">EYE</td><td rowspan="1" colspan="1">5.5</td><td rowspan="1" colspan="1">5.6</td><td rowspan="1" colspan="1">7.0</td><td rowspan="1" colspan="1">6.5</td><td rowspan="1" colspan="1">5.3–6.8</td><td rowspan="1" colspan="1">6.3–7.1</td></tr><tr><td rowspan="1" colspan="1">IOD</td><td rowspan="1" colspan="1">3.6</td><td rowspan="1" colspan="1">3.8</td><td rowspan="1" colspan="1">4.7</td><td rowspan="1" colspan="1">4.3</td><td rowspan="1" colspan="1">3.2–5.4</td><td rowspan="1" colspan="1">4.2–4.8</td></tr><tr><td rowspan="1" colspan="1">IND</td><td rowspan="1" colspan="1">4.4</td><td rowspan="1" colspan="1">4.7</td><td rowspan="1" colspan="1">5.5</td><td rowspan="1" colspan="1">4.6</td><td rowspan="1" colspan="1">4.1–5.4</td><td rowspan="1" colspan="1">4.4–5.6</td></tr><tr><td rowspan="1" colspan="1">TMP</td><td rowspan="1" colspan="1">4.0</td><td rowspan="1" colspan="1">4.2</td><td rowspan="1" colspan="1">4.8</td><td rowspan="1" colspan="1">4.1</td><td rowspan="1" colspan="1">3.9–5.3</td><td rowspan="1" colspan="1">4.0–4.8</td></tr><tr><td rowspan="1" colspan="1">SHK</td><td rowspan="1" colspan="1">23.2</td><td rowspan="1" colspan="1">23.7</td><td rowspan="1" colspan="1">27.8</td><td rowspan="1" colspan="1">26.5</td><td rowspan="1" colspan="1">21.5–26.4</td><td rowspan="1" colspan="1">26.0–27.6</td></tr><tr><td rowspan="1" colspan="1">TGH</td><td rowspan="1" colspan="1">19.1</td><td rowspan="1" colspan="1">19.8</td><td rowspan="1" colspan="1">25.4</td><td rowspan="1" colspan="1">23.0</td><td rowspan="1" colspan="1">17.9–24.9</td><td rowspan="1" colspan="1">22.8–25.5</td></tr><tr><td rowspan="1" colspan="1">HND</td><td rowspan="1" colspan="1">12</td><td rowspan="1" colspan="1">12.7</td><td rowspan="1" colspan="1">14.2</td><td rowspan="1" colspan="1">13.2</td><td rowspan="1" colspan="1">10.0–12.7</td><td rowspan="1" colspan="1">12.2–13.7</td></tr><tr><td rowspan="1" colspan="1">FTL</td><td rowspan="1" colspan="1">22.3</td><td rowspan="1" colspan="1">22.9</td><td rowspan="1" colspan="1">27.4</td><td rowspan="1" colspan="1">24.1</td><td rowspan="1" colspan="1">20.1–26.3</td><td rowspan="1" colspan="1">24.0–27.3</td></tr></tbody></table></table-wrap><fig id="F12426899" position="float" orientation="portrait"><object-id xmlns:xlink="http://www.w3.org/1999/xlink" content-type="arpha" xlink:type="simple">1ED37B70-CBA6-5016-A130-64C63D9DFB04</object-id><object-id xmlns:xlink="http://www.w3.org/1999/xlink" content-type="doi" xlink:type="simple">10.3897/BDJ.13.e145094.figure2</object-id><label>Figure 2.</label><caption><p><italic><tp:taxon-name><tp:taxon-name-part taxon-name-part-type="genus" reg="Hylarana">Hylarana</tp:taxon-name-part><tp:taxon-name-part taxon-name-part-type="species" reg="annamitica">annamitica</tp:taxon-name-part></tp:taxon-name></italic> from Vu Quang NP, Ha Tinh Province, Vietnam: VQ.2024.113, adult male (a: dorsolateral view, b: ventral view); VQ.2024.10, adult female (c: dorsolateral view, d: ventral view).</p></caption><graphic xmlns:xlink="http://www.w3.org/1999/xlink" xlink:href="bdj-13-e145094-g002.jpg" position="float" id="oo_1243237.jpg" orientation="portrait" xlink:type="simple"><uri content-type="original_file" xlink:type="simple">https://binary.pensoft.net/fig/1243237</uri></graphic></fig><fig id="F12426901" position="float" orientation="portrait"><object-id xmlns:xlink="http://www.w3.org/1999/xlink" content-type="arpha" xlink:type="simple">C095F690-19A8-5CFA-AD81-50036A353606</object-id><object-id xmlns:xlink="http://www.w3.org/1999/xlink" content-type="doi" xlink:type="simple">10.3897/BDJ.13.e145094.figure3</object-id><label>Figure 3.</label><caption><p>Relationships between the SVL of <italic><tp:taxon-name><tp:taxon-name-part taxon-name-part-type="genus" reg="Hylarana">Hylarana</tp:taxon-name-part><tp:taxon-name-part taxon-name-part-type="species" reg="annamitica">annamitica</tp:taxon-name-part></tp:taxon-name></italic> and the minimum (a), maximum (b) and the mean (c) prey item volume and the total prey volume (d). Open triangles: Males; Dots: Females.</p></caption><graphic xmlns:xlink="http://www.w3.org/1999/xlink" xlink:href="bdj-13-e145094-g003.jpg" position="float" id="oo_1204393.jpg" orientation="portrait" xlink:type="simple"><uri content-type="original_file" xlink:type="simple">https://binary.pensoft.net/fig/1204393</uri></graphic></fig><table-wrap id="T12426908" position="float" orientation="portrait"><label>Table 2.</label><caption><p>Prey categories consumed by <italic><tp:taxon-name><tp:taxon-name-part taxon-name-part-type="genus" reg="Hylarana">Hylarana</tp:taxon-name-part><tp:taxon-name-part taxon-name-part-type="species" reg="annamitica">annamitica</tp:taxon-name-part></tp:taxon-name></italic> in Vu Quang NP, Ha Tinh Province, Vietnam (n = 46), F) total frequency, %F) relative frequency, N) total abundance, %N) relative abundance, V) total volume (mm³), %V) relative volume; IRI) importance index.</p></caption><table rules="all" border="1"><tbody><tr><td rowspan="1" colspan="1">Prey taxa</td><td rowspan="1" colspan="1">F</td><td rowspan="1" colspan="1">%F</td><td rowspan="1" colspan="1">N</td><td rowspan="1" colspan="1">%N</td><td rowspan="1" colspan="1">V</td><td rowspan="1" colspan="1">%V</td><td rowspan="1" colspan="1">IRI</td></tr><tr><td rowspan="1" colspan="1">
              <bold>
                <tp:taxon-name><tp:taxon-name-part taxon-name-part-type="class">Gastropoda</tp:taxon-name-part></tp:taxon-name>
              </bold>
            </td><td rowspan="1" colspan="1">
              <bold>1</bold>
            </td><td rowspan="1" colspan="1">
              <bold>1.14</bold>
            </td><td rowspan="1" colspan="1">
              <bold>1</bold>
            </td><td rowspan="1" colspan="1">
              <bold>0.29</bold>
            </td><td rowspan="1" colspan="1">
              <bold>41.89</bold>
            </td><td rowspan="1" colspan="1">
              <bold>0.31</bold>
            </td><td rowspan="1" colspan="1">
              <bold>0.58</bold>
            </td></tr><tr><td rowspan="1" colspan="1">
              <tp:taxon-name><tp:taxon-name-part taxon-name-part-type="infraclass">Pulmonata</tp:taxon-name-part></tp:taxon-name>
            </td><td rowspan="1" colspan="1">1</td><td rowspan="1" colspan="1">1.14</td><td rowspan="1" colspan="1">1</td><td rowspan="1" colspan="1">0.29</td><td rowspan="1" colspan="1">41.89</td><td rowspan="1" colspan="1">0.31</td><td rowspan="1" colspan="1">0.58</td></tr><tr><td rowspan="1" colspan="1">
              <bold>
                <tp:taxon-name><tp:taxon-name-part taxon-name-part-type="class">Arachnida</tp:taxon-name-part></tp:taxon-name>
              </bold>
            </td><td rowspan="1" colspan="1">
              <bold>12</bold>
            </td><td rowspan="1" colspan="1">
              <bold>13.64</bold>
            </td><td rowspan="1" colspan="1">
              <bold>56</bold>
            </td><td rowspan="1" colspan="1">
              <bold>16.52</bold>
            </td><td rowspan="1" colspan="1">
              <bold>522.95</bold>
            </td><td rowspan="1" colspan="1">
              <bold>3.84</bold>
            </td><td rowspan="1" colspan="1">
              <bold>11.33</bold>
            </td></tr><tr><td rowspan="1" colspan="1">
              <tp:taxon-name><tp:taxon-name-part taxon-name-part-type="order">Opiliones</tp:taxon-name-part></tp:taxon-name>
            </td><td rowspan="1" colspan="1">1</td><td rowspan="1" colspan="1">1.14</td><td rowspan="1" colspan="1">7</td><td rowspan="1" colspan="1">2.06</td><td rowspan="1" colspan="1">106.11</td><td rowspan="1" colspan="1">0.78</td><td rowspan="1" colspan="1">1.33</td></tr><tr><td rowspan="1" colspan="1">
              <tp:taxon-name><tp:taxon-name-part taxon-name-part-type="order">Araneae</tp:taxon-name-part></tp:taxon-name>
            </td><td rowspan="1" colspan="1">11</td><td rowspan="1" colspan="1">12.50</td><td rowspan="1" colspan="1">49</td><td rowspan="1" colspan="1">14.45</td><td rowspan="1" colspan="1">416.84</td><td rowspan="1" colspan="1">3.06</td><td rowspan="1" colspan="1">10.00</td></tr><tr><td rowspan="1" colspan="1">
              <bold>
                <tp:taxon-name><tp:taxon-name-part taxon-name-part-type="order">Geophilomorpha</tp:taxon-name-part></tp:taxon-name>
              </bold>
            </td><td rowspan="1" colspan="1">
              <bold>1</bold>
            </td><td rowspan="1" colspan="1">
              <bold>1.14</bold>
            </td><td rowspan="1" colspan="1">
              <bold>1</bold>
            </td><td rowspan="1" colspan="1">
              <bold>0.29</bold>
            </td><td rowspan="1" colspan="1">
              <bold>71.21</bold>
            </td><td rowspan="1" colspan="1">
              <bold>0.52</bold>
            </td><td rowspan="1" colspan="1">
              <bold>0.65</bold>
            </td></tr><tr><td rowspan="1" colspan="1">
              <tp:taxon-name><tp:taxon-name-part taxon-name-part-type="family">Geophilidae</tp:taxon-name-part></tp:taxon-name>
            </td><td rowspan="1" colspan="1">1</td><td rowspan="1" colspan="1">1.14</td><td rowspan="1" colspan="1">1</td><td rowspan="1" colspan="1">0.29</td><td rowspan="1" colspan="1">71.21</td><td rowspan="1" colspan="1">0.52</td><td rowspan="1" colspan="1">0.65</td></tr><tr><td rowspan="1" colspan="1">
              <bold>
                <tp:taxon-name><tp:taxon-name-part taxon-name-part-type="order">Blattodea</tp:taxon-name-part></tp:taxon-name>
              </bold>
            </td><td rowspan="1" colspan="1">
              <bold>2</bold>
            </td><td rowspan="1" colspan="1">
              <bold>2.27</bold>
            </td><td rowspan="1" colspan="1">
              <bold>57</bold>
            </td><td rowspan="1" colspan="1">
              <bold>16.81</bold>
            </td><td rowspan="1" colspan="1">
              <bold>1433.88</bold>
            </td><td rowspan="1" colspan="1">
              <bold>10.53</bold>
            </td><td rowspan="1" colspan="1">
              <bold>9.87</bold>
            </td></tr><tr><td rowspan="1" colspan="1">
              <tp:taxon-name><tp:taxon-name-part taxon-name-part-type="family">Blattidae</tp:taxon-name-part></tp:taxon-name>
            </td><td rowspan="1" colspan="1">2</td><td rowspan="1" colspan="1">2.27</td><td rowspan="1" colspan="1">57</td><td rowspan="1" colspan="1">16.81</td><td rowspan="1" colspan="1">1433.88</td><td rowspan="1" colspan="1">10.53</td><td rowspan="1" colspan="1">9.87</td></tr><tr><td rowspan="1" colspan="1">
              <bold>
                <tp:taxon-name><tp:taxon-name-part taxon-name-part-type="order">Coleoptera</tp:taxon-name-part></tp:taxon-name>
              </bold>
            </td><td rowspan="1" colspan="1">
              <bold>22</bold>
            </td><td rowspan="1" colspan="1">
              <bold>25.00</bold>
            </td><td rowspan="1" colspan="1">
              <bold>65</bold>
            </td><td rowspan="1" colspan="1">
              <bold>19.17</bold>
            </td><td rowspan="1" colspan="1">
              <bold>1008.43</bold>
            </td><td rowspan="1" colspan="1">
              <bold>7.40</bold>
            </td><td rowspan="1" colspan="1">
              <bold>17.19</bold>
            </td></tr><tr><td rowspan="1" colspan="1">
              <tp:taxon-name><tp:taxon-name-part taxon-name-part-type="family">Carabidae</tp:taxon-name-part></tp:taxon-name>
            </td><td rowspan="1" colspan="1">2</td><td rowspan="1" colspan="1">2.27</td><td rowspan="1" colspan="1">2</td><td rowspan="1" colspan="1">0.59</td><td rowspan="1" colspan="1">134.04</td><td rowspan="1" colspan="1">0.98</td><td rowspan="1" colspan="1">1.28</td></tr><tr><td rowspan="1" colspan="1">
              <tp:taxon-name><tp:taxon-name-part taxon-name-part-type="family">Cerambycidae</tp:taxon-name-part></tp:taxon-name>
            </td><td rowspan="1" colspan="1">2</td><td rowspan="1" colspan="1">2.27</td><td rowspan="1" colspan="1">8</td><td rowspan="1" colspan="1">2.36</td><td rowspan="1" colspan="1">201.26</td><td rowspan="1" colspan="1">1.48</td><td rowspan="1" colspan="1">2.04</td></tr><tr><td rowspan="1" colspan="1">
              <tp:taxon-name><tp:taxon-name-part taxon-name-part-type="family">Curculionidae</tp:taxon-name-part></tp:taxon-name>
            </td><td rowspan="1" colspan="1">1</td><td rowspan="1" colspan="1">1.14</td><td rowspan="1" colspan="1">2</td><td rowspan="1" colspan="1">0.59</td><td rowspan="1" colspan="1">2.09</td><td rowspan="1" colspan="1">0.02</td><td rowspan="1" colspan="1">0.58</td></tr><tr><td rowspan="1" colspan="1">
              <tp:taxon-name><tp:taxon-name-part taxon-name-part-type="family">Erotylidae</tp:taxon-name-part></tp:taxon-name>
            </td><td rowspan="1" colspan="1">2</td><td rowspan="1" colspan="1">2.27</td><td rowspan="1" colspan="1">9</td><td rowspan="1" colspan="1">2.65</td><td rowspan="1" colspan="1">242.30</td><td rowspan="1" colspan="1">1.78</td><td rowspan="1" colspan="1">2.24</td></tr><tr><td rowspan="1" colspan="1">
              <tp:taxon-name><tp:taxon-name-part taxon-name-part-type="family">Eucnemidae</tp:taxon-name-part></tp:taxon-name>
            </td><td rowspan="1" colspan="1">1</td><td rowspan="1" colspan="1">1.14</td><td rowspan="1" colspan="1">8</td><td rowspan="1" colspan="1">2.36</td><td rowspan="1" colspan="1">47.12</td><td rowspan="1" colspan="1">0.35</td><td rowspan="1" colspan="1">1.28</td></tr><tr><td rowspan="1" colspan="1">
              <tp:taxon-name><tp:taxon-name-part taxon-name-part-type="family">Nosodendridae</tp:taxon-name-part></tp:taxon-name>
            </td><td rowspan="1" colspan="1">1</td><td rowspan="1" colspan="1">1.14</td><td rowspan="1" colspan="1">1</td><td rowspan="1" colspan="1">0.29</td><td rowspan="1" colspan="1">6.28</td><td rowspan="1" colspan="1">0.05</td><td rowspan="1" colspan="1">0.49</td></tr><tr><td rowspan="1" colspan="1">
              <tp:taxon-name><tp:taxon-name-part taxon-name-part-type="family">Psephenidae</tp:taxon-name-part></tp:taxon-name>
            </td><td rowspan="1" colspan="1">1</td><td rowspan="1" colspan="1">1.14</td><td rowspan="1" colspan="1">3</td><td rowspan="1" colspan="1">0.88</td><td rowspan="1" colspan="1">12.30</td><td rowspan="1" colspan="1">0.09</td><td rowspan="1" colspan="1">0.70</td></tr><tr><td rowspan="1" colspan="1">
              <tp:taxon-name><tp:taxon-name-part taxon-name-part-type="family">Rhysodidae</tp:taxon-name-part></tp:taxon-name>
            </td><td rowspan="1" colspan="1">1</td><td rowspan="1" colspan="1">1.14</td><td rowspan="1" colspan="1">2</td><td rowspan="1" colspan="1">0.59</td><td rowspan="1" colspan="1">12.04</td><td rowspan="1" colspan="1">0.09</td><td rowspan="1" colspan="1">0.60</td></tr><tr><td rowspan="1" colspan="1">
              <tp:taxon-name><tp:taxon-name-part taxon-name-part-type="family">Scarabaeidae</tp:taxon-name-part></tp:taxon-name>
            </td><td rowspan="1" colspan="1">2</td><td rowspan="1" colspan="1">2.27</td><td rowspan="1" colspan="1">2</td><td rowspan="1" colspan="1">0.59</td><td rowspan="1" colspan="1">141.90</td><td rowspan="1" colspan="1">1.04</td><td rowspan="1" colspan="1">1.30</td></tr><tr><td rowspan="1" colspan="1">Larva</td><td rowspan="1" colspan="1">9</td><td rowspan="1" colspan="1">10.23</td><td rowspan="1" colspan="1">28</td><td rowspan="1" colspan="1">8.26</td><td rowspan="1" colspan="1">209.09</td><td rowspan="1" colspan="1">1.53</td><td rowspan="1" colspan="1">6.67</td></tr><tr><td rowspan="1" colspan="1">
              <bold>
                <tp:taxon-name><tp:taxon-name-part taxon-name-part-type="order">Dermaptera</tp:taxon-name-part></tp:taxon-name>
              </bold>
            </td><td rowspan="1" colspan="1">
              <bold>4</bold>
            </td><td rowspan="1" colspan="1">
              <bold>4.55</bold>
            </td><td rowspan="1" colspan="1">
              <bold>15</bold>
            </td><td rowspan="1" colspan="1">
              <bold>4.42</bold>
            </td><td rowspan="1" colspan="1">
              <bold>66.50</bold>
            </td><td rowspan="1" colspan="1">
              <bold>0.49</bold>
            </td><td rowspan="1" colspan="1">
              <bold>3.15</bold>
            </td></tr><tr><td rowspan="1" colspan="1">
              <tp:taxon-name><tp:taxon-name-part taxon-name-part-type="family">Anisolabididae</tp:taxon-name-part></tp:taxon-name>
            </td><td rowspan="1" colspan="1">3</td><td rowspan="1" colspan="1">3.41</td><td rowspan="1" colspan="1">14</td><td rowspan="1" colspan="1">4.13</td><td rowspan="1" colspan="1">39.27</td><td rowspan="1" colspan="1">0.29</td><td rowspan="1" colspan="1">2.61</td></tr><tr><td rowspan="1" colspan="1">
              <tp:taxon-name><tp:taxon-name-part taxon-name-part-type="family">Pygidicranidae</tp:taxon-name-part></tp:taxon-name>
            </td><td rowspan="1" colspan="1">1</td><td rowspan="1" colspan="1">1.14</td><td rowspan="1" colspan="1">1</td><td rowspan="1" colspan="1">0.29</td><td rowspan="1" colspan="1">27.23</td><td rowspan="1" colspan="1">0.20</td><td rowspan="1" colspan="1">0.54</td></tr><tr><td rowspan="1" colspan="1">
              <bold>
                <tp:taxon-name><tp:taxon-name-part taxon-name-part-type="order">Diptera</tp:taxon-name-part></tp:taxon-name>
              </bold>
            </td><td rowspan="1" colspan="1">
              <bold>4</bold>
            </td><td rowspan="1" colspan="1">
              <bold>4.55</bold>
            </td><td rowspan="1" colspan="1">
              <bold>19</bold>
            </td><td rowspan="1" colspan="1">
              <bold>5.60</bold>
            </td><td rowspan="1" colspan="1">
              <bold>161.39</bold>
            </td><td rowspan="1" colspan="1">
              <bold>1.18</bold>
            </td><td rowspan="1" colspan="1">
              <bold>3.78</bold>
            </td></tr><tr><td rowspan="1" colspan="1">
              <tp:taxon-name><tp:taxon-name-part taxon-name-part-type="family">Asilidae</tp:taxon-name-part></tp:taxon-name>
            </td><td rowspan="1" colspan="1">1</td><td rowspan="1" colspan="1">1.14</td><td rowspan="1" colspan="1">11</td><td rowspan="1" colspan="1">3.24</td><td rowspan="1" colspan="1">124.74</td><td rowspan="1" colspan="1">0.92</td><td rowspan="1" colspan="1">1.77</td></tr><tr><td rowspan="1" colspan="1">
              <tp:taxon-name><tp:taxon-name-part taxon-name-part-type="family">Chironomidae</tp:taxon-name-part></tp:taxon-name>
            </td><td rowspan="1" colspan="1">1</td><td rowspan="1" colspan="1">1.14</td><td rowspan="1" colspan="1">1</td><td rowspan="1" colspan="1">0.29</td><td rowspan="1" colspan="1">16.76</td><td rowspan="1" colspan="1">0.12</td><td rowspan="1" colspan="1">0.52</td></tr><tr><td rowspan="1" colspan="1">
              <tp:taxon-name><tp:taxon-name-part taxon-name-part-type="family">Culicidae</tp:taxon-name-part></tp:taxon-name>
            </td><td rowspan="1" colspan="1">1</td><td rowspan="1" colspan="1">1.14</td><td rowspan="1" colspan="1">1</td><td rowspan="1" colspan="1">0.29</td><td rowspan="1" colspan="1">10.47</td><td rowspan="1" colspan="1">0.08</td><td rowspan="1" colspan="1">0.50</td></tr><tr><td rowspan="1" colspan="1">
              <tp:taxon-name><tp:taxon-name-part taxon-name-part-type="family">Tipulidae</tp:taxon-name-part></tp:taxon-name>
            </td><td rowspan="1" colspan="1">1</td><td rowspan="1" colspan="1">1.14</td><td rowspan="1" colspan="1">6</td><td rowspan="1" colspan="1">1.77</td><td rowspan="1" colspan="1">9.42</td><td rowspan="1" colspan="1">0.07</td><td rowspan="1" colspan="1">0.99</td></tr><tr><td rowspan="1" colspan="1">
              <bold>
                <tp:taxon-name><tp:taxon-name-part taxon-name-part-type="order">Hemiptera</tp:taxon-name-part></tp:taxon-name>
              </bold>
            </td><td rowspan="1" colspan="1">
              <bold>4</bold>
            </td><td rowspan="1" colspan="1">
              <bold>4.55</bold>
            </td><td rowspan="1" colspan="1">
              <bold>6</bold>
            </td><td rowspan="1" colspan="1">
              <bold>1.77</bold>
            </td><td rowspan="1" colspan="1">
              <bold>869.53</bold>
            </td><td rowspan="1" colspan="1">
              <bold>6.38</bold>
            </td><td rowspan="1" colspan="1">
              <bold>4.23</bold>
            </td></tr><tr><td rowspan="1" colspan="1">
              <tp:taxon-name><tp:taxon-name-part taxon-name-part-type="family">Aradidae</tp:taxon-name-part></tp:taxon-name>
            </td><td rowspan="1" colspan="1">1</td><td rowspan="1" colspan="1">1.14</td><td rowspan="1" colspan="1">1</td><td rowspan="1" colspan="1">0.29</td><td rowspan="1" colspan="1">11.52</td><td rowspan="1" colspan="1">0.08</td><td rowspan="1" colspan="1">0.51</td></tr><tr><td rowspan="1" colspan="1">
              <tp:taxon-name><tp:taxon-name-part taxon-name-part-type="family">Membracidae</tp:taxon-name-part></tp:taxon-name>
            </td><td rowspan="1" colspan="1">1</td><td rowspan="1" colspan="1">1.14</td><td rowspan="1" colspan="1">2</td><td rowspan="1" colspan="1">0.59</td><td rowspan="1" colspan="1">31.94</td><td rowspan="1" colspan="1">0.23</td><td rowspan="1" colspan="1">0.65</td></tr><tr><td rowspan="1" colspan="1">
              <tp:taxon-name><tp:taxon-name-part taxon-name-part-type="family">Nabidae</tp:taxon-name-part></tp:taxon-name>
            </td><td rowspan="1" colspan="1">1</td><td rowspan="1" colspan="1">1.14</td><td rowspan="1" colspan="1">1</td><td rowspan="1" colspan="1">0.29</td><td rowspan="1" colspan="1">13.09</td><td rowspan="1" colspan="1">0.10</td><td rowspan="1" colspan="1">0.51</td></tr><tr><td rowspan="1" colspan="1">
              <tp:taxon-name><tp:taxon-name-part taxon-name-part-type="family">Pentatomidae</tp:taxon-name-part></tp:taxon-name>
            </td><td rowspan="1" colspan="1">1</td><td rowspan="1" colspan="1">1.14</td><td rowspan="1" colspan="1">2</td><td rowspan="1" colspan="1">0.59</td><td rowspan="1" colspan="1">812.98</td><td rowspan="1" colspan="1">5.97</td><td rowspan="1" colspan="1">2.56</td></tr><tr><td rowspan="1" colspan="1">
              <bold>
                <tp:taxon-name><tp:taxon-name-part taxon-name-part-type="order">Hymenoptera</tp:taxon-name-part></tp:taxon-name>
              </bold>
            </td><td rowspan="1" colspan="1">
              <bold>6</bold>
            </td><td rowspan="1" colspan="1">
              <bold>6.82</bold>
            </td><td rowspan="1" colspan="1">
              <bold>15</bold>
            </td><td rowspan="1" colspan="1">
              <bold>4.42</bold>
            </td><td rowspan="1" colspan="1">
              <bold>108.38</bold>
            </td><td rowspan="1" colspan="1">
              <bold>0.80</bold>
            </td><td rowspan="1" colspan="1">
              <bold>4.01</bold>
            </td></tr><tr><td rowspan="1" colspan="1">
              <tp:taxon-name><tp:taxon-name-part taxon-name-part-type="family">Dryinidae</tp:taxon-name-part></tp:taxon-name>
            </td><td rowspan="1" colspan="1">1</td><td rowspan="1" colspan="1">1.14</td><td rowspan="1" colspan="1">8</td><td rowspan="1" colspan="1">2.36</td><td rowspan="1" colspan="1">44.77</td><td rowspan="1" colspan="1">0.33</td><td rowspan="1" colspan="1">1.27</td></tr><tr><td rowspan="1" colspan="1">
              <tp:taxon-name><tp:taxon-name-part taxon-name-part-type="family">Formicidae</tp:taxon-name-part></tp:taxon-name>
            </td><td rowspan="1" colspan="1">2</td><td rowspan="1" colspan="1">2.27</td><td rowspan="1" colspan="1">2</td><td rowspan="1" colspan="1">0.59</td><td rowspan="1" colspan="1">25.13</td><td rowspan="1" colspan="1">0.18</td><td rowspan="1" colspan="1">1.02</td></tr><tr><td rowspan="1" colspan="1">
              <tp:taxon-name><tp:taxon-name-part taxon-name-part-type="family">Ichneumonidae</tp:taxon-name-part></tp:taxon-name>
            </td><td rowspan="1" colspan="1">2</td><td rowspan="1" colspan="1">2.27</td><td rowspan="1" colspan="1">4</td><td rowspan="1" colspan="1">1.18</td><td rowspan="1" colspan="1">28.01</td><td rowspan="1" colspan="1">0.21</td><td rowspan="1" colspan="1">1.22</td></tr><tr><td rowspan="1" colspan="1">
              <tp:taxon-name><tp:taxon-name-part taxon-name-part-type="family">Vespidae</tp:taxon-name-part></tp:taxon-name>
            </td><td rowspan="1" colspan="1">1</td><td rowspan="1" colspan="1">1.14</td><td rowspan="1" colspan="1">1</td><td rowspan="1" colspan="1">0.29</td><td rowspan="1" colspan="1">10.47</td><td rowspan="1" colspan="1">0.08</td><td rowspan="1" colspan="1">0.50</td></tr><tr><td rowspan="1" colspan="1">
              <bold>
                <tp:taxon-name><tp:taxon-name-part taxon-name-part-type="order">Isoptera</tp:taxon-name-part></tp:taxon-name>
              </bold>
            </td><td rowspan="1" colspan="1">
              <bold>3</bold>
            </td><td rowspan="1" colspan="1">
              <bold>3.41</bold>
            </td><td rowspan="1" colspan="1">
              <bold>12</bold>
            </td><td rowspan="1" colspan="1">
              <bold>3.54</bold>
            </td><td rowspan="1" colspan="1">
              <bold>59.36</bold>
            </td><td rowspan="1" colspan="1">
              <bold>0.44</bold>
            </td><td rowspan="1" colspan="1">
              <bold>2.46</bold>
            </td></tr><tr><td rowspan="1" colspan="1">
              <tp:taxon-name><tp:taxon-name-part taxon-name-part-type="family">Rhinotermitidae</tp:taxon-name-part></tp:taxon-name>
            </td><td rowspan="1" colspan="1">3</td><td rowspan="1" colspan="1">3.41</td><td rowspan="1" colspan="1">12</td><td rowspan="1" colspan="1">3.54</td><td rowspan="1" colspan="1">59.36</td><td rowspan="1" colspan="1">0.44</td><td rowspan="1" colspan="1">2.46</td></tr><tr><td rowspan="1" colspan="1">
              <bold>
                <tp:taxon-name><tp:taxon-name-part taxon-name-part-type="order">Lepidoptera</tp:taxon-name-part></tp:taxon-name>
              </bold>
            </td><td rowspan="1" colspan="1">
              <bold>9</bold>
            </td><td rowspan="1" colspan="1">
              <bold>10.23</bold>
            </td><td rowspan="1" colspan="1">
              <bold>21</bold>
            </td><td rowspan="1" colspan="1">
              <bold>6.19</bold>
            </td><td rowspan="1" colspan="1">
              <bold>2310.90</bold>
            </td><td rowspan="1" colspan="1">
              <bold>16.96</bold>
            </td><td rowspan="1" colspan="1">
              <bold>11.13</bold>
            </td></tr><tr><td rowspan="1" colspan="1">
              <tp:taxon-name><tp:taxon-name-part taxon-name-part-type="family">Noctuidae</tp:taxon-name-part></tp:taxon-name>
            </td><td rowspan="1" colspan="1">1</td><td rowspan="1" colspan="1">1.14</td><td rowspan="1" colspan="1">8</td><td rowspan="1" colspan="1">2.36</td><td rowspan="1" colspan="1">1800.92</td><td rowspan="1" colspan="1">13.22</td><td rowspan="1" colspan="1">5.57</td></tr><tr><td rowspan="1" colspan="1">Larva</td><td rowspan="1" colspan="1">7</td><td rowspan="1" colspan="1">7.95</td><td rowspan="1" colspan="1">11</td><td rowspan="1" colspan="1">3.24</td><td rowspan="1" colspan="1">474.51</td><td rowspan="1" colspan="1">3.48</td><td rowspan="1" colspan="1">4.89</td></tr><tr><td rowspan="1" colspan="1">Other <tp:taxon-name><tp:taxon-name-part taxon-name-part-type="order">Lepidoptera</tp:taxon-name-part></tp:taxon-name></td><td rowspan="1" colspan="1">1</td><td rowspan="1" colspan="1">1.14</td><td rowspan="1" colspan="1">2</td><td rowspan="1" colspan="1">0.59</td><td rowspan="1" colspan="1">35.47</td><td rowspan="1" colspan="1">0.26</td><td rowspan="1" colspan="1">0.66</td></tr><tr><td rowspan="1" colspan="1">
              <bold>
                <tp:taxon-name><tp:taxon-name-part taxon-name-part-type="order">Mantodea</tp:taxon-name-part></tp:taxon-name>
              </bold>
            </td><td rowspan="1" colspan="1">
              <bold>2</bold>
            </td><td rowspan="1" colspan="1">
              <bold>2.27</bold>
            </td><td rowspan="1" colspan="1">
              <bold>6</bold>
            </td><td rowspan="1" colspan="1">
              <bold>1.77</bold>
            </td><td rowspan="1" colspan="1">
              <bold>5489.93</bold>
            </td><td rowspan="1" colspan="1">
              <bold>40.30</bold>
            </td><td rowspan="1" colspan="1">
              <bold>14.78</bold>
            </td></tr><tr><td rowspan="1" colspan="1">
              <tp:taxon-name><tp:taxon-name-part taxon-name-part-type="family">Mantidae</tp:taxon-name-part></tp:taxon-name>
            </td><td rowspan="1" colspan="1">2</td><td rowspan="1" colspan="1">2.27</td><td rowspan="1" colspan="1">6</td><td rowspan="1" colspan="1">1.77</td><td rowspan="1" colspan="1">5489.93</td><td rowspan="1" colspan="1">40.30</td><td rowspan="1" colspan="1">14.78</td></tr><tr><td rowspan="1" colspan="1">
              <bold>
                <tp:taxon-name><tp:taxon-name-part taxon-name-part-type="order">Orthoptera</tp:taxon-name-part></tp:taxon-name>
              </bold>
            </td><td rowspan="1" colspan="1">
              <bold>9</bold>
            </td><td rowspan="1" colspan="1">
              <bold>10.23</bold>
            </td><td rowspan="1" colspan="1">
              <bold>53</bold>
            </td><td rowspan="1" colspan="1">
              <bold>15.63</bold>
            </td><td rowspan="1" colspan="1">
              <bold>1078.81</bold>
            </td><td rowspan="1" colspan="1">
              <bold>7.92</bold>
            </td><td rowspan="1" colspan="1">
              <bold>11.26</bold>
            </td></tr><tr><td rowspan="1" colspan="1">
              <tp:taxon-name><tp:taxon-name-part taxon-name-part-type="family">Acrididae</tp:taxon-name-part></tp:taxon-name>
            </td><td rowspan="1" colspan="1">7</td><td rowspan="1" colspan="1">7.95</td><td rowspan="1" colspan="1">36</td><td rowspan="1" colspan="1">10.62</td><td rowspan="1" colspan="1">344.46</td><td rowspan="1" colspan="1">2.53</td><td rowspan="1" colspan="1">7.03</td></tr><tr><td rowspan="1" colspan="1">
              <tp:taxon-name><tp:taxon-name-part taxon-name-part-type="family">Gryllidae</tp:taxon-name-part></tp:taxon-name>
            </td><td rowspan="1" colspan="1">2</td><td rowspan="1" colspan="1">2.27</td><td rowspan="1" colspan="1">17</td><td rowspan="1" colspan="1">5.01</td><td rowspan="1" colspan="1">734.35</td><td rowspan="1" colspan="1">5.39</td><td rowspan="1" colspan="1">4.23</td></tr><tr><td rowspan="1" colspan="1">
              <bold>
                <tp:taxon-name><tp:taxon-name-part taxon-name-part-type="order">Anura</tp:taxon-name-part></tp:taxon-name>
              </bold>
            </td><td rowspan="1" colspan="1">
              <bold>1</bold>
            </td><td rowspan="1" colspan="1">
              <bold>1.14</bold>
            </td><td rowspan="1" colspan="1">
              <bold>2</bold>
            </td><td rowspan="1" colspan="1">
              <bold>0.59</bold>
            </td><td rowspan="1" colspan="1">
              <bold>274.89</bold>
            </td><td rowspan="1" colspan="1">
              <bold>2.02</bold>
            </td><td rowspan="1" colspan="1">
              <bold>1.25</bold>
            </td></tr><tr><td rowspan="1" colspan="1">Unidentified</td><td rowspan="1" colspan="1">8</td><td rowspan="1" colspan="1">9.09</td><td rowspan="1" colspan="1">10</td><td rowspan="1" colspan="1">2.95</td><td rowspan="1" colspan="1">124.22</td><td rowspan="1" colspan="1">0.91</td><td rowspan="1" colspan="1">4.32</td></tr></tbody></table></table-wrap><table-wrap id="T12426909" position="float" orientation="portrait"><label>Table 3.</label><caption><p>Summary (Total, Mean, SD and range) of the prey item number (N), width (W), length (L) and volume (V) data for <italic><tp:taxon-name><tp:taxon-name-part taxon-name-part-type="genus" reg="Hylarana">Hylarana</tp:taxon-name-part><tp:taxon-name-part taxon-name-part-type="species" reg="annamitica">annamitica</tp:taxon-name-part></tp:taxon-name></italic> males and females (in mm for W and L; in mm<sup>3</sup> for V).</p></caption><table rules="all" border="1"><tbody><tr><td rowspan="2" colspan="1"/><td rowspan="2" colspan="1">W</td><td rowspan="2" colspan="1">L</td><td rowspan="1" colspan="4">Prey item volume</td><td rowspan="2" colspan="1">N</td></tr><tr><td rowspan="1" colspan="1">Minimum</td><td rowspan="1" colspan="1">Maximum</td><td rowspan="1" colspan="1">Mean</td><td rowspan="1" colspan="1">Total</td></tr><tr><td rowspan="1" colspan="1">Male</td><td rowspan="1" colspan="1">1.72 ± 1.25</td><td rowspan="1" colspan="1">6.32 ± 5.19</td><td rowspan="1" colspan="1">9.02 ± 18.97</td><td rowspan="1" colspan="1">74.07 ± 129.80</td><td rowspan="1" colspan="1">24.66 ± 37.88</td><td rowspan="1" colspan="1">180.45 ± 378.64</td><td rowspan="1" colspan="1">7.88 ± 9.92</td></tr><tr><td rowspan="1" colspan="1">(<italic>n</italic> = 32)</td><td rowspan="1" colspan="1">0.2-9.0</td><td rowspan="1" colspan="1">1.0-34.0</td><td rowspan="1" colspan="1">0.05-84.82</td><td rowspan="1" colspan="1">0.65-636.17</td><td rowspan="1" colspan="1">0.65-201.27</td><td rowspan="1" colspan="1">1.31-1811.39</td><td rowspan="1" colspan="1">1-44</td></tr><tr><td rowspan="1" colspan="1">Female</td><td rowspan="1" colspan="1">1.9 9± 2.27</td><td rowspan="1" colspan="1">7.01 ± 5.34</td><td rowspan="1" colspan="1">18.40 ± 31.29</td><td rowspan="1" colspan="1">490.48 ± 1398.67</td><td rowspan="1" colspan="1">110.44 ± 286.67</td><td rowspan="1" colspan="1">560.56 ± 1443.73</td><td rowspan="1" colspan="1">6.21 ± 7.62</td></tr><tr><td rowspan="1" colspan="1">(<italic>n</italic> = 14)</td><td rowspan="1" colspan="1">0.2-17.0</td><td rowspan="1" colspan="1">1.0-35.0</td><td rowspan="1" colspan="1">0.08-100.53</td><td rowspan="1" colspan="1">1.05-5296.20</td><td rowspan="1" colspan="1">0.92-1096.83</td><td rowspan="1" colspan="1">2.36-5484.17</td><td rowspan="1" colspan="1">1-24</td></tr></tbody></table></table-wrap><fig id="F12426903" position="float" orientation="portrait"><object-id xmlns:xlink="http://www.w3.org/1999/xlink" content-type="arpha" xlink:type="simple">71001394-FB58-5450-BBAA-3CAEF30FF01E</object-id><object-id xmlns:xlink="http://www.w3.org/1999/xlink" content-type="doi" xlink:type="simple">10.3897/BDJ.13.e145094.figure4</object-id><label>Figure 4.</label><caption><p>Boxplots representing factors that differed significantly amongst treatments: (a) Number of prey items of <italic><tp:taxon-name><tp:taxon-name-part taxon-name-part-type="genus" reg="Hylarana">Hylarana</tp:taxon-name-part><tp:taxon-name-part taxon-name-part-type="species" reg="annamitica">annamitica</tp:taxon-name-part></tp:taxon-name></italic> per stomach in male and female; (b) Prey volume per stomach in male and female.</p></caption><graphic xmlns:xlink="http://www.w3.org/1999/xlink" xlink:href="bdj-13-e145094-g004.jpg" position="float" id="oo_1204394.jpg" orientation="portrait" xlink:type="simple"><uri content-type="original_file" xlink:type="simple">https://binary.pensoft.net/fig/1204394</uri></graphic></fig><fig id="F12426905" position="float" orientation="portrait"><object-id xmlns:xlink="http://www.w3.org/1999/xlink" content-type="arpha" xlink:type="simple">93AE44C9-620D-5F31-B239-A3284316C6AC</object-id><object-id xmlns:xlink="http://www.w3.org/1999/xlink" content-type="doi" xlink:type="simple">10.3897/BDJ.13.e145094.figure5</object-id><label>Figure 5.</label><caption><p>Importance indices (IRI) for prey categories consumed by males (black) vs. females (grey) of <italic><tp:taxon-name><tp:taxon-name-part taxon-name-part-type="genus" reg="Hylarana">Hylarana</tp:taxon-name-part><tp:taxon-name-part taxon-name-part-type="species" reg="annamitica">annamitica</tp:taxon-name-part></tp:taxon-name></italic> in Vietnam. <tp:taxon-name><tp:taxon-name-part taxon-name-part-type="order">Coleoptera</tp:taxon-name-part></tp:taxon-name> (Col), <tp:taxon-name><tp:taxon-name-part taxon-name-part-type="order">Mantodea</tp:taxon-name-part></tp:taxon-name> (Man), <tp:taxon-name><tp:taxon-name-part taxon-name-part-type="order">Araneae</tp:taxon-name-part></tp:taxon-name> (Ara), <tp:taxon-name><tp:taxon-name-part taxon-name-part-type="order">Lepidoptera</tp:taxon-name-part></tp:taxon-name> (Lep), <tp:taxon-name><tp:taxon-name-part taxon-name-part-type="order">Orthoptera</tp:taxon-name-part></tp:taxon-name> (Ort), <tp:taxon-name><tp:taxon-name-part taxon-name-part-type="order">Blattodea</tp:taxon-name-part></tp:taxon-name> (Bla), <tp:taxon-name><tp:taxon-name-part taxon-name-part-type="order">Opiliones</tp:taxon-name-part></tp:taxon-name> (Opi), <tp:taxon-name><tp:taxon-name-part taxon-name-part-type="order">Hymenoptera</tp:taxon-name-part></tp:taxon-name> (Hym), <tp:taxon-name><tp:taxon-name-part taxon-name-part-type="order">Hemiptera</tp:taxon-name-part></tp:taxon-name> (Hem), <tp:taxon-name><tp:taxon-name-part taxon-name-part-type="order">Diptera</tp:taxon-name-part></tp:taxon-name> (Dip), <tp:taxon-name><tp:taxon-name-part taxon-name-part-type="order">Isoptera</tp:taxon-name-part></tp:taxon-name> (Iso), <tp:taxon-name><tp:taxon-name-part taxon-name-part-type="order">Dermaptera</tp:taxon-name-part></tp:taxon-name> (Der), <tp:taxon-name><tp:taxon-name-part taxon-name-part-type="order">Anura</tp:taxon-name-part></tp:taxon-name> (Anu), <tp:taxon-name><tp:taxon-name-part taxon-name-part-type="order">Geophilomorpha</tp:taxon-name-part></tp:taxon-name> (Geo), <tp:taxon-name><tp:taxon-name-part taxon-name-part-type="class">Gastropoda</tp:taxon-name-part></tp:taxon-name> (Gas).</p></caption><graphic xmlns:xlink="http://www.w3.org/1999/xlink" xlink:href="bdj-13-e145094-g005.jpg" position="float" id="oo_1204395.jpg" orientation="portrait" xlink:type="simple"><uri content-type="original_file" xlink:type="simple">https://binary.pensoft.net/fig/1204395</uri></graphic></fig></tp:treatment-sec><ref-list><ref id="B12426780"><element-citation xmlns:xlink="http://www.w3.org/1999/xlink" publication-type="article" xlink:type="simple"><person-group person-group-type="author"><name name-style="western"><surname>Sheridan</surname><given-names>J. A.</given-names></name><name name-style="western"><surname>Stuart</surname><given-names>B. L.</given-names></name></person-group><year>2018</year><article-title>Hidden species diversity in <italic><tp:taxon-name><tp:taxon-name-part taxon-name-part-type="genus" reg="Sylvirana">Sylvirana</tp:taxon-name-part><tp:taxon-name-part taxon-name-part-type="species" reg="nigrovittata">nigrovittata</tp:taxon-name-part></tp:taxon-name></italic> (<tp:taxon-name><tp:taxon-name-part taxon-name-part-type="class">Amphibia</tp:taxon-name-part></tp:taxon-name>: <tp:taxon-name><tp:taxon-name-part taxon-name-part-type="family">Ranidae</tp:taxon-name-part></tp:taxon-name>) highlights the importance of taxonomic revisions in biodiversity conservation</article-title><source>PLOS One</source><volume>13</volume><fpage>1</fpage><lpage>48</lpage><pub-id pub-id-type="doi">10.1371/journal.pone.0196242</pub-id></element-citation></ref></ref-list></tp:taxon-treatment>
